# Supplementary material for: Exceptional Evolution of a Squamous Odontogenic Tumor in the Jaw: Molecular Approach
Source: Int J Mol Sci. 2024 Sep 2;25(17):9547. doi: 10.3390/ijms25179547 (PMC11395408; doi:10.3390/ijms25179547)
Supplement: Supplementary file 1 [file ijms-25-09547-s001.zip]

Archive with 1 entries (1 files):
- ijms-3143882-supplementary.pdf
